# Supplementary material for: The gastrointestinal pathogen Campylobacter jejuni metabolizes sugars with potential help from commensal Bacteroides vulgatus
Source: Commun Biol. 2020 Jan 7;3:2. doi: 10.1038/s42003-019-0727-5 (PMC6946681; doi:10.1038/s42003-019-0727-5)
Supplement: Supplementary file 3 — Supplementary Data 1 [file 42003_2019_727_MOESM3_ESM.xlsx]

## Sheet: Figure 1A
Time				0					18		p-value
				Average	Std. Dev.				Average	Std. Dev.
10mM anaerobic blank	0.088	0.092	0.085	0.0883333	0.00351188	0.085	0.084	0.082	0.0836667	0.00152753
B. vulgatus	0.568	0.49	0.25	0.436	0.165735	0.798	0.938	0.972	0.902667	0.0922244
B. vulgatus + 10mM substrate	0.391	0.309	0.662	0.454	0.18474	2.568	2.818	2.594	2.66	0.137448
Background correction	-0.177	-0.181	0.412			1.77	1.88	1.622			0.0227143
10mM microaerobic blank	0.074	0.074	0.075	0.0743333	0.00057735	0.08	0.077	0.078	0.0783333	0.00152753
C. jejuni	0.097	0.056	0.057	0.0565	0.000707107	0.116	0.061	0.062	0.0615	0.000707107
C. jejuni +10mM	0.082	0.083	0.084	0.083	0.001	0.091	0.092	0.091	0.0913333	0.00057735
Background correction	-0.015	0.027	0.027			-0.025	0.031	0.029			0.789181

## Sheet: Figure 1B
Campy CFUs - plates in microaerobic incubator	2018-05-12	2018-05-21	2018-06-18	2018-07-23	2018-10-16	2018-11-02	2018-11-14	2018-12-03	2018-05-12	2018-05-21	2018-06-18	2018-07-23	2018-10-16	2018-11-02	2018-11-14	2018-12-03	Ratio to cells alone average	Ratio SEM	p-value vs cj alone
									Ratios compared to cells alone
C. jejuni alone t24	740000	286500	930000	990000	1.13333e+06	3200000	4.16667e+07	26000000	1	1	1	1	1	1	1	1	1	0
C. jejuni + mucin t24	5000000	23450000	10100000	1600000	3.36667e+07	6.83333e+06	1.64167e+08	1.73333e+08	6.75676	81.8499	10.8602	1.61616	29.7059	2.13542	3.94	6.66667	17.9414	9.67087	0.12327
C. jejuni + B. vulgatus t24	2910000	650000	1200000	8900000	843333	2700000	115000000	2.76667e+07	3.93243	2.26876	1.29032	8.9899	0.744118	0.84375	2.76	1.0641	2.73667	0.974634	0.117972
C. jejuni + B. vulgatus + mucin t24	133000000	15000000	22550000	23100000	4.33333e+07	1.01667e+07	142000000	1.20333e+08	179.73	52.356	24.2473	23.3333	38.2353	3.17708	3.408	4.62821	41.1394	20.763	0.0944743
	CFUs/mL	CFUs/mL
C. jejuni fucP alone t24	438500000	262500000	790000000	120000000	1.46667e+08	1.23333e+08	300000000	250000000	1	1	1	1	1	1	1	1	1	0
C. jejuni fucP + mucin t24	1130000000	1270000000	1460000000	31450000	5.33333e+08	5.96667e+08	1.03833e+09	2.36667e+09	2.57697	4.8381	1.8481	0.262083	3.63636	4.83784	3.46111	9.46667	3.8659	0.965432	0.0208515
C. jejuni fucP + B. vulgatus t24	334500000	234000000	459500000	234500000	1.81167e+08	143000000	4.06667e+08	2.83333e+08	0.762828	0.891429	0.581646	1.95417	1.23523	1.15946	1.35556	1.13333	1.13421	0.148466	0.396065
C. jejuni fucP + B. vulgatus + mucin t24	610000000	910000000	880000000	1020000000	4.23333e+08	790000000	950000000	2.86667e+09	1.39111	3.46667	1.11392	8.5	2.88636	6.40541	3.16667	11.4667	4.7996	1.29578	0.0219529
C. jejuni fucP + B. thetaiotaomicron t24	203000	214000												208500	5500
C. jejuni fucP + B. thetaiotaomicron + mucin t24	1100000000	960000000												1030000000	70000000

## Sheet: Figure 3A
	Control 1	2	3	4	Mean Control	Error	Arabinose 1	2	3	4	D-Arabinose Mean	Error	p-value
Wildtype	0.246	0.248	0.2	0.2	0.2235	0.0235106	0.488	0.53	0.39	0.42	0.457	0.055109	0.00122706
cj0481::cm	0.215	0.234	0.18	0.22	0.21225	0.0198793	0.19	0.21	0.18	0.21	0.1975	0.0129904	0.0907145
cj0483::cm	0.208	0.214	0.19	0.17	0.1955	0.0171683	0.175	0.193	0.2	0.15	0.1795	0.0193197	0.17888
cj0484::cm	0.214	0.212	0.16	0.19	0.194	0.0217715	0.268	0.248	0.2	0.22	0.234	0.026	0.0043143
cj0485::cm	0.211	0.216	0.17	0.2	0.19925	0.0178518	0.197	0.203	0.16	0.17	0.1825	0.0179792	0.0337108
cj0486::kan	0.277	0.272	0.16	0.26	0.24225	0.0478872	0.268	0.247	0.17	0.24	0.23125	0.0368332	0.251183
cj0487::cm	0.219	0.202	0.17	0.19	0.19525	0.0178518	0.188	0.18	0.16	0.18	0.177	0.0103441	0.0374236
cj0489::kan	0.27	0.27	0.23	0.23	0.25	0.02	0.57	0.55	0.44	0.47	0.5075	0.0540255	0.00103474

## Sheet: Figure 3B
81-176 chemotaxis original													11168 chemotaxis original

## Sheet: Figure 3C
	raw data	single datapoints
strain/condition	counts (2 min values)	pmoles Fuc / min / 10*9 cfu	average	STD
11168 AS (-)
	575.4	3.7401	3.7817	0.184523
	592.3	3.84995
	581.5	3.77975
	590.8	3.8402
	532.3	3.45995
	618.5	4.02025
11168 AS (+)
	1406.2	9.1403	10.2684	0.723054
	1741.5	11.3197
	1604.6	10.4299
	1518.5	9.87025
	1609.2	10.4598
	1598.5	10.3902
11168 (+) L-fuc 5 mM
	209.2	1.3598	1.37833	0.125412
	218.5	1.42025
	181.5	1.17975
	204.6	1.3299
	218.5	1.42025
	240	1.56
11168 (+) D-Xyl 5 mM
	1447.7	9.41005	10.6783	1.03469
	1610.8	10.4702
	1535.4	9.9801
	1615.4	10.5001
	1893.8	12.3097
	1753.8	11.3997
11168 (+) L-Rha 5mM
	2061.5	13.3997	11.2832	1.51475
	1501.5	9.75975
	1616.9	10.5099
	1741.5	11.3197
	1527.7	9.93005
	1966.2	12.7803
11168 (+) D-Gal 5 mM
	1630.8	10.6002	10.4383	0.500107
	1670.8	10.8602
	1561.5	10.1497
	1492.3	9.69995
	1701.5	11.0597
	1578.5	10.2602
11168 (-) L-ara 5 mM
	504.6	3.2799	3.11166	0.187281
	484.6	3.1499
	447.7	2.91005
	509.2	3.3098
	486.2	3.1603
	440	2.86
11168 (+) L-ara 5 mM
	1761.5	11.4497	10.5417	1.15646
	1904.6	12.3799
	1487.7	9.67005
	1615.4	10.5001
	1458.5	9.48025
	1503.1	9.77015
11168 (-) L-ara 2 mM
	530.8	3.4502	3.12834	0.238053
	490.8	3.1902
	430.8	2.8002
	453.8	2.9497
	509.2	3.3098
	472.3	3.06995
11168 (+) L-ara 2 mM
	2044.6	13.2899	10.9949	1.50741
	1752.3	11.3899
	1469.2	9.5498
	1636.9	10.6399
	1821.5	11.8397
	1424.6	9.2599
11168 (-) D-ara 5 mM
	144.6	0.9399	1.22666	0.172645
	186.2	1.2103
	206.2	1.3403
	173.8	1.1297
	216.9	1.40985
	204.6	1.3299
11168 (+) D-ara 5 mM
	332.3	2.15995	1.81502	0.279021
	272.3	1.76995
	233.8	1.5197
	323.1	2.10015
	283.1	1.84015
	230.8	1.5002
11168 (-) D-ara 2 mM
	193.8	1.2597	1.33824	0.141142
	220	1.43
	201.5	1.30975
	241.5	1.56975
	198.5	1.29025
	180	1.17
11168 (+) D-ara 2 mM
	523.1	3.40015	3.09335	0.457204
	415.4	2.7001
	544.6	3.5399
	541.5	3.51975
	450.8	2.9302
	380	2.47
11168 (-) D-ara 0.5 mM
	224.6	1.4599	1.53497	0.183961
	275.4	1.7901
	253.8	1.6497
	204.6	1.3299
	207.7	1.35005
	250.8	1.6302
11168 (+) D-ara 0.5 mM
	866.2	5.6303	5.62174	0.217244
	863.1	5.61015
	900	5.85
	826.2	5.3703
	904.6	5.8799
	829.2	5.3898
11168 (-) D-ara 0.1 mM
	469.2	3.0498	2.99661	0.183159
	489.2	3.1798
	495.4	3.2201
	441.5	2.86975
	446.2	2.9003
	424.6	2.7599
11168 (+) D-ara 0.1 mM
	1430.8	9.3002	8.61835	0.760244
	1300	8.45
	1312.3	8.52995
	1492.3	9.69995
	1241.5	8.06975
	1178.5	7.66025
fucR::cm (-)
	2415.4	15.7001	17.0601	1.19184
	2658.5	17.2802
	2740	17.81
	2546.2	16.5503
	2910.8	18.9202
	2476.9	16.0998
fucR::cm (+)
	2360	15.34	14.9738	0.538734
	2166.2	14.0803
	2402	15.613
	2289.2	14.8798
	2336.9	15.1898
	2267.7	14.74
fucR::cm (+) 5 mM fuc
	352.3	2.28995	2.55157	0.175859
	396.9	2.57985
	375.4	2.4401
	404.6	2.6299
	432.3	2.80995
	393.8	2.5597
fucR::cm (+) 5 mM D-ara
	381.5	2.47975	2.5337	0.0883665
	405	2.6325
	404.6	2.6299
	395.4	2.5701
	375.4	2.4401
	376.9	2.44985
81-176 (-)
	141.5	0.91975	0.988217	0.0941308
	136.9	0.88985
	149.2	0.9698
	176.9	1.14985
	147.7	0.96005
	160	1.04
81-176 (+)
	135.4	0.8801	0.863308	0.0621264
	129.2	0.8398
	149.2	0.9698
	130.8	0.8502
	120	0.78
	132.3	0.85995
81-176 fucop (-)
	5723.1	37.2002	36.2216	2.73485
	6093.8	39.6097
	5384.6	34.9999
	5321.5	34.5897
	5938.5	38.6002
	4973.8	32.3297
81-176 fucop (+)
	6184.6	40.1999	38.8266	1.50903
	6120	39.78
	6092.3	39.5999
	5680	36.92
	6089.2	39.5798
	5673.8	36.8797
81-176 fucop (+) 5 mM fuc
	633.8	4.1197	4.1366	0.231074
	609.2	3.9598
	649.2	4.2198
	583.1	3.79015
	664.6	4.3199
	678.5	4.41025
81-176 fucop (+) 5 mM D-ara
	786.2	5.1103	5.02504	0.255569
	821.5	5.33975
	803.1	5.22015
	766.2	4.9803
	749.2	4.8698
	712.3	4.62995

## Sheet: Figure 4A
Figure 4A
	raw data	single datapoints
strain/condition	counts (2 min values)	pmoles Fuc / min / 10*9 cfu	average	STD
11168 AS (-)
	720	4.68	4.39162	0.46939
	650.8	4.2302
	787.7	5.12005
	580	3.77
	681.5	4.42975
	633.8	4.1197
11168 AS (+)
	1952.3	12.6899	13.0883	0.383311
	1949.2	12.6698
	1984.6	12.8999
	2070.8	13.4602
	2080	13.52
	2044.6	13.2899
11168 AS (-) ser*	144.6	0.9399	0.84175	0.104519
	135.4	0.8801
	138.5	0.90025
	106.2	0.6903
	112.3	0.72995
	140	0.91
11168 AS (+) ser*	173.8	1.1297	1.24995	0.138112
	196.9	1.27985
	207.7	1.35005
	170.8	1.1102
	224.6	1.4599
	180	1.17
11168 AS (-) ser1	567.7	3.69005	3.4684	0.194429
	510.8	3.3202
	566.2	3.6803
	492.3	3.19995
	529.2	3.4398
	535.4	3.4801
11168 AS (+) ser1	1635.4	10.6301	9.61502	0.719088
	1349.2	8.7698
	1403.1	9.12015
	1467.7	9.54005
	1587.7	10.3201
	1432.3	9.30995
11168 AS (-) ser2	1047.7	6.81005	7.38335	0.772337
	1300	8.45
	1112.3	7.22995
	1215.4	7.9001
	969.2	6.2998
	1170.8	7.6102
11168 AS (+) ser2	2427.7	15.78	15.1466	0.428819
	2280	14.82
	2292.3	14.9
	2383.1	15.4901
	2256.9	14.6699
	2341.5	15.2197
11168 AS (-) asp*	327.7	2.13005	2.32158	0.181654
	372.3	2.41995
	389.2	2.5298
	332.3	2.15995
	336.9	2.18985
	384.6	2.4999
11168 AS (+) asp*	523.1	3.40015	3.18847	0.188904
	446.2	2.9003
	470.8	3.0602
	495.4	3.2201
	518.5	3.37025
	489.2	3.1798
11168 AS (-) asp1	590.8	3.8402	4.02177	0.160146
	650.8	4.2302
	643.1	4.18015
	618.5	4.02025
	593.8	3.8597
	615.4	4.0001
11168 AS (+) asp1	1810.8	11.7702	10.3801	0.941366
	1747.7	11.36
	1498.5	9.74025
	1549.2	10.0698
	1470.8	9.5602
	1504.6	9.7799
11168 AS (-) asp2	553.8	3.5997	3.4749	0.15897
	567.7	3.69005
	544.6	3.5399
	520	3.38
	504.6	3.2799
	516.9	3.35985
11168 AS (+) asp2	1569.2	10.1998	10.465	0.758058
	1473.8	9.5797
	1800	11.7
	1666.2	10.8303
	1630.8	10.6002
	1520	9.88
11168 AS (-) glu*	172.8	1.1232	2.35224	0.787324
	498.5	3.24025
	489.2	3.1798
	338.5	2.20025
	356.9	2.31985
	315.4	2.0501
11168 AS (+) glu*	704.6	4.5799	4.13996	0.376708
	660	4.29
	670.8	4.3602
	653.8	4.2497
	555.4	3.6101
	576.9	3.74985
11168 AS (-) glu1	632.3	4.10995	4.21828	0.237308
	629.2	4.0898
	653.8	4.2497
	684.6	4.4499
	695.4	4.5201
	598.5	3.89025
11168 AS (+) glu1	1930.8	12.5502	11.59	0.838288
	1821.5	11.8397
	1680	10.92
	1666.2	10.8303
	1667.7	10.84
	1932.3	12.5599
11168 AS (-) glu2	555.4	3.6101	3.88158	0.301461
	624.6	4.0599
	616.9	4.00985
	556.9	3.61985
	561.5	3.64975
	667.7	4.34005
11168 AS (+) glu2	1630.8	10.6002	11.7817	1.28563
	1923.1	12.5001
	1760	11.44
	2098.5	13.6402
	1893.8	12.3097
	1569.2	10.1998

## Sheet: Figure 4B
Figure 4B
	raw data	single datapoints
	counts (2 min values)	pmoles Fuc / min / 10*9 cfu	average	STD
11168 fucR::cat (-)	1863.1	12.1101	11.5215	0.444584
	1766.3	11.4809
	1694.6	11.0149
	1754	11.401
	1844.4	11.9886
	1712.8	11.1332
11168 fucR::cat (+)	2222	14.443	14.7676	0.607972
	2423	15.7495
	2326	15.119
	2278.8	14.8122
	2225	14.4625
	2156.8	14.0192
11168 fucR::cat (-) ser*	216.4	1.4066	1.37822	0.0656669
	213.5	1.38775
	216.1	1.40465
	192.9	1.25385
	211	1.3715
	222.3	1.44495
11168 fucR::cat (+) ser*	162.2	1.0543	1.03188	0.0407229
	158	1.027
	163.9	1.06535
	155.5	1.01075
	148.2	0.9633
	164.7	1.07055
11168 fucR::cat (-) ser1	1757.3	11.4224	10.6709	0.385327
	1643	10.6795
	1598.7	10.3916
	1632.5	10.6113
	1600	10.4
	1618.6	10.5209
11168 fucR::cat (+) ser1	1425.1	9.26315	9.83157	0.705862
	1599.6	10.3974
	1481	9.6265
	1678.4	10.9096
	1501.6	9.7604
	1389.6	9.0324
11168 fucR::cat (-) ser2	2105.9	13.6883	12.6086	1.62145
	1656.6	10.7679
	1821	11.8365
	2355.7	15.312
	1854.2	12.0523
	1845.3	11.9944
11168 fucR::cat (+) ser2	2137.5	13.8937	12.9622	1.02304
	1949	12.6685
	2086.3	13.561
	2158.4	14.0296
	1778.2	11.5583
	1855.7	12.062

## Sheet: Figure S2
	B. Vulgatus							B. Vulgatis Coculture
Cecum	245500000000	14256410000	312500000000	23133330000	20555550000	25941180000		39666670000	41041670000	35583330000	79500000000	36833330000	25309520000
Colon	429333300	31428570	56933340000	2250000000	2666667000	18583330000		7555555000	43555560000	13500000000	16666670000	8142857000	5888889000
	C. jejuni							C. jejuni Coculture
Cecum	7920000000	821000000	205000000	1760000000	3430000000	5810000000		4310000000	5380000000	5830000000	6420000000	5060000000	4820000000
Colon	1060000000	437000000	10000000	38600000	448000000	784000000		284000000	8330000000	2500000000	372000000	573000000	628000000

## Sheet: Figure S3
CjCter 5nM														##BLOCKS= 1
														Plate:	NADH	1.3	PlateFormat	Endpoint	Absorbance	Raw	FALSE	1						1	340	1	10	96	4	3
L-Fucose uM	Slope MilliAbs/min			Slope Abs/sec			V M/sec			V uM/sec					Temperature(¡C)	1	2	3	4	5	6	7	8	9	10	11	12
0	0	0	0	0	0	0	0	0	0	0	0	0
50	2.903	2.566	2.073	4.83833e-05	4.27667e-05	3.455e-05	3.09159e-08	2.73269e-08	2.20767e-08	0.0309159	0.0273269	0.0220767
100	4.051	3.604	3.309	6.75167e-05	6.00667e-05	5.515e-05	4.31416e-08	3.83813e-08	3.52396e-08	0.0431416	0.0383813	0.0352396
200	5.633	5.212	4.954	9.38833e-05	8.68667e-05	8.25667e-05	5.99893e-08	5.55059e-08	5.27583e-08	0.0599893	0.0555059	0.0527583			23.6	0.1264	0.1389	0.1978	0.2751	0.4388	0.5822	0.7433	0.8912	1.0675	1.2097
400	7.784	7.604	7.086	0.000129733	0.000126733	0.0001181	8.28967e-08	8.09798e-08	7.54633e-08	0.0828967	0.0809798	0.0754633				0.1293	0.1349	0.2012	0.2793	0.4338	0.5784	0.7424	0.8858	1.0473	1.2022							NADH
600	10.079	10.054	9.218	0.000167983	0.000167567	0.000153633	1.07338e-07	1.07071e-07	9.81683e-08	0.107338	0.107071	0.0981683				0.1308	0.1392	0.2028	0.278	0.4307	0.5757	0.7384	0.8803	1.046	1.2077							Extinction Coeff
800	10.158	10.699	9.117	0.0001693	0.000178317	0.00015195	1.08179e-07	1.1394e-07	9.70926e-08	0.108179	0.11394	0.0970926
1000	8.967	10.343	8.65	0.00014945	0.000172383	0.000144167	9.54952e-08	1.10149e-07	9.21193e-08	0.0954952	0.110149	0.0921193																Abs/uM/0.28cm		Abs/uM/cm		Abs/M/cm
1400	13.329	10.475	10.69	0.00022215	0.000174583	0.000178167	1.41949e-07	1.11555e-07	1.13845e-07	0.141949	0.111555	0.113845																0.001542		0.00550714		5507.14
1800	12.386	9.659	9.596	0.000206433	0.000160983	0.000159933	1.31906e-07	1.02865e-07	1.02194e-07	0.131906	0.102865	0.102194		~End
2200	12.701	11.504	12.194	0.000211683	0.000191733	0.000203233	1.35261e-07	1.22513e-07	1.29862e-07	0.135261	0.122513	0.129862		Original Filename: CjCter_NADH_ExtinctionCoeff; Date Last Saved: 29/05/2018 2:04:56 PM
2600	11.175	11.031	7.494	0.00018625	0.00018385	0.0001249	1.1901e-07	1.17476e-07	7.98083e-08	0.11901	0.117476	0.0798083
																NADH uM	Triplicate			Avg	Stdev
CjCter 10nMf																0	0.1264	0.1293	0.1308	0.128833	0.00223681
																10	0.1389	0.1349	0.1392	0.137667	0.00240069
D_Arabinose uM	Slope MilliAbs/min			Slope Abs/sec			V M/sec			V uM/sec						50	0.1978	0.2012	0.2028	0.2006	0.00255343
0	0	0	0	0	0	0	0	0	0	0	0	0				100	0.2751	0.2793	0.278	0.277467	0.00215019
50	1.08	0.781	0.743	1.8e-05	1.30167e-05	1.23833e-05	1.15016e-08	8.31736e-09	7.91267e-09	0.0115016	0.00831736	0.00791267				200	0.4388	0.4338	0.4307	0.434433	0.00408697
100	1.964	2.171	1.864	3.27333e-05	3.61833e-05	3.10667e-05	2.09159e-08	2.31203e-08	1.98509e-08	0.0209159	0.0231203	0.0198509				300	0.5822	0.5784	0.5757	0.578767	0.00326548
200	3.416	3.454	3.43	5.69333e-05	5.75667e-05	5.71667e-05	3.63791e-08	3.67838e-08	3.65282e-08	0.0363791	0.0367838	0.0365282				400	0.7433	0.7424	0.7384	0.741367	0.00260832
300	4.405	5.661	4.322	7.34167e-05	9.435e-05	7.20333e-05	4.69116e-08	6.02875e-08	4.60277e-08	0.0469116	0.0602875	0.0460277				500	0.8912	0.8858	0.8803	0.885767	0.00545008
400	5.633	7.39	5.83	9.38833e-05	0.000123167	9.71667e-05	5.99893e-08	7.87007e-08	6.20873e-08	0.0599893	0.0787007	0.0620873				600	1.0675	1.0473	1.046	1.0536	0.0120553
600	9.048	10.898	9.425	0.0001508	0.000181633	0.000157083	9.63578e-08	1.1606e-07	1.00373e-07	0.0963578	0.11606	0.100373				700	1.2097	1.2022	1.2077	1.20653	0.00388373
800	8.776	12.142	9.411	0.000146267	0.000202367	0.00015685	9.34611e-08	1.29308e-07	1.00224e-07	0.0934611	0.129308	0.100224
1200	10.201	13.719	10.582	0.000170017	0.00022865	0.000176367	1.08637e-07	1.46102e-07	1.12694e-07	0.108637	0.146102	0.112694
1600	12.449	13.739	10.184	0.000207483	0.000228983	0.000169733	1.32577e-07	1.46315e-07	1.08456e-07	0.132577	0.146315	0.108456
2200	13.583	14.53	11.677	0.000226383	0.000242167	0.000194617	1.44654e-07	1.54739e-07	1.24356e-07	0.144654	0.154739	0.124356		Plate:	NADPH	1.3	PlateFormat	Endpoint	Absorbance	Raw	FALSE	1						1	340	1	10	96	1	3
2800	14.95	17.741	13.543	0.000249167	0.000295683	0.000225717	1.59212e-07	1.88935e-07	1.44228e-07	0.159212	0.188935	0.144228			Temperature(¡C)	1	2	3	4	5	6	7	8	9	10	11	12
3600	15.019	14.714	9.875	0.000250317	0.000245233	0.000164583	1.59947e-07	1.56699e-07	1.05165e-07	0.159947	0.156699	0.105165			23.1	0.1251	0.1277	0.1823	0.2434	0.3762	0.5027	0.6362	0.7559	0.8764	1.0042
																0.1283	0.1331	0.1963	0.273	0.4243	0.5899	0.7446	0.9047	1.0615	1.2164
																0.1257	0.1326	0.1967	0.2744	0.4227	0.5914	0.7418	0.9077	1.0643	1.2048
CjCter at 200nM
	Triplicate
NAD+ mM	Slope MilliAbs/min			Slope Abs/sec			V M/sec			V uM/sec
0	0.022	0	0.033	3.66667e-07	0	5.5e-07	2.37787e-10	0	3.5668e-10	0.000237787	0	0.00035668
0.2	18.503	11.532	12.216	0.000308383	0.0001922	0.0002036	1.99989e-07	1.24643e-07	1.32036e-07	0.199989	0.124643	0.132036
0.5	32.128	21.541	18.772	0.000535467	0.000359017	0.000312867	3.47255e-07	2.32825e-07	2.02897e-07	0.347255	0.232825	0.202897
1	60.555	51.141	45.408	0.00100925	0.00085235	0.0007568	6.54507e-07	5.52756e-07	4.90791e-07	0.654507	0.552756	0.490791		~End
2	95.193	97.589	77.167	0.00158655	0.00162648	0.00128612	1.02889e-06	1.05479e-06	8.34058e-07	1.02889	1.05479	0.834058		Original Filename: CjCter_NADPH_ExtinctionCoeff; Date Last Saved: 29/05/2018 12:42:22 PM
3	145.27	138.65	119.37	0.00242117	0.00231083	0.0019895	1.57015e-06	1.4986e-06	1.29021e-06	1.57015	1.4986	1.29021
4	161.52	152.15	116.18	0.002692	0.00253583	0.00193633	1.74579e-06	1.64451e-06	1.25573e-06	1.74579	1.64451	1.25573
5	182.88	189.59	168.45	0.003048	0.00315983	0.0028075	1.97665e-06	2.04918e-06	1.82069e-06	1.97665	2.04918	1.82069				NADPH uM	Triplicate			Avg
6	204.9	190.48	173.41	0.003415	0.00317467	0.00289017	2.21466e-06	2.0588e-06	1.8743e-06	2.21466	2.0588	1.8743			0.1251	0		0.1283	0.1257	0.127
7	205.68	204.78	184.98	0.003428	0.003413	0.003083	2.22309e-06	2.21336e-06	1.99935e-06	2.22309	2.21336	1.99935			0.1277	10		0.1331	0.1326	0.13285
8	176.25	184.06	184.29	0.0029375	0.00306767	0.0030715	1.90499e-06	1.98941e-06	1.99189e-06	1.90499	1.98941	1.99189			0.1823	50		0.1963	0.1967	0.1965
															0.2434	100		0.273	0.2744	0.2737
															0.3762	200		0.4243	0.4227	0.4235
CjCter at 1nM															0.5027	300		0.5899	0.5914	0.59065
	Triplicate														0.6362	400		0.7446	0.7418	0.7432
NADP+ uM	Slope MilliAbs/min			Slope Abs/sec			V M/sec			V uM/sec					0.7559	500		0.9047	0.9077	0.9062
0	0	0	0.061	0	0	1.01667e-06	0	0	6.49627e-10	0	0	0.000649627			0.8764	600		1.0615	1.0643	1.0629
2	0.272	0.477	0.297	4.53333e-06	7.95e-06	4.95e-06	2.8967e-09	5.07987e-09	3.16294e-09	0.0028967	0.00507987	0.00316294			1.0042	700		1.2164	1.2048	1.2106
4	0.392	0.612	0.388	6.53333e-06	1.02e-05	6.46667e-06	4.17465e-09	6.51757e-09	4.13206e-09	0.00417465	0.00651757	0.00413206
8	0.601	0.937	0.992	1.00167e-05	1.56167e-05	1.65333e-05	6.40043e-09	9.9787e-09	1.05644e-08	0.00640043	0.0099787	0.0105644
12	0.769	1.009	0.683	1.28167e-05	1.68167e-05	1.13833e-05	8.18956e-09	1.07455e-08	7.2737e-09	0.00818956	0.0107455	0.0072737
16	0.828	1.208	0.9	1.38e-05	2.01333e-05	1.5e-05	8.81789e-09	1.28647e-08	9.58466e-09	0.00881789	0.0128647	0.00958466											NADPH
20	1.054	1.326	0.969	1.75667e-05	2.21e-05	1.615e-05	1.12247e-08	1.41214e-08	1.03195e-08	0.0112247	0.0141214	0.0103195											Extinction Coeff
50	1.25	1.527	1.075	2.08333e-05	2.545e-05	1.79167e-05	1.3312e-08	1.6262e-08	1.14483e-08	0.013312	0.016262	0.0114483
100	1.575	2.211	1.421	2.625e-05	3.685e-05	2.36833e-05	1.67732e-08	2.35463e-08	1.51331e-08	0.0167732	0.0235463	0.0151331							Abs/uM/0.28cm		Abs/uM/cm		Abs/M/cm
200	1.487	1.902	1.176	2.47833e-05	3.17e-05	1.96e-05	1.5836e-08	2.02556e-08	1.2524e-08	0.015836	0.0202556	0.012524							0.001565		0.00558929		5589.29
400	1.751	1.311	1.262	2.91833e-05	2.185e-05	2.10333e-05	1.86475e-08	1.39617e-08	1.34398e-08	0.0186475	0.0139617	0.0134398

## Sheet: Figure S4
	raw data	single datapoints
	counts (2 min values)#	pmoles Fuc / min / 10*9 cfu	average	STD
11168 AS (-)
	677.2	4.4018	4.35175	0.228379
	698.7	4.54155
	714.6	4.6449
	634.4	4.1236
	624.9	4.06185
	667.2	4.3368
11168 AS (+)
	1547.3	10.0574	10.4827	0.407779
	1700.9	11.0558
	1644.7	10.6905
	1555	10.1075
	1654.6	10.7549
	1573.8	10.2297
11168 fucR::cat (-)	1865.4	12.1251	11.9383	0.331563
	1851.5	12.0347
	1888	12.272
	1854	12.051
	1743.6	11.3334
	1817.5	11.8137
11168 fucR::cat (+)	2164.7	14.0705	13.7036	0.792995
	2077.4	13.5031
	2302.5	14.9662
	2059.4	13.3861
	1934.6	12.5749
	2110.9	13.7209
Cj0481:cat (-)	622	4.043	4.06683	0.193343
	610.5	3.96825
	599.6	3.8974
	604.3	3.92795
	638.2	4.1483
	679.4	4.4161
Cj0481:cat (+)	289.7	1.88305	2.07393	0.125709
	324.6	2.1099
	333.4	2.1671
	328.6	2.1359
	337.5	2.19375
	300.6	1.9539
Cj0483:cat (-)	776.8	5.0492	5.22654	0.145774
	812.4	5.2806
	789.6	5.1324
	788.3	5.12395
	824.8	5.3612
	832.6	5.4119
Cj0483:cat (+)	398	2.587	2.5285	0.128663
	413.6	2.6884
	403.6	2.6234
	380.9	2.47585
	378.7	2.46155
	359.2	2.3348
Cj0484:cat (-)	462.5	3.00625	3.19031	0.115885
	512.6	3.3319
	484.7	3.15055
	507.2	3.2968
	488.7	3.17655
	489.2	3.1798
Cj0484:cat (+)	1355.7	8.81205	8.28187	0.558741
	1278.8	8.3122
	1166.9	7.58485
	1314.4	8.5436
	1172.4	7.6206
	1356.6	8.8179
Cj0485:cat (-)	1177.8	7.6557	7.20471	0.512627
	1050.2	6.8263
	1076.2	6.9953
	1016	6.604
	1223.8	7.9547
	1106.5	7.19225
Cj0485:cat (+)	999.4	6.4961	6.16167	0.465008
	873	5.6745
	902.5	5.86625
	906.6	5.8929
	1064.2	6.9173
	942	6.123
Cj0485:cat/cj0485 (-)	986.4	6.4116	6.30608	0.461256
	1070.5	6.95825
	907.6	5.8994
	875.7	5.69205
	966	6.279
	1014.8	6.5962
Cj0485:cat/cj0485 (+)	1136.7	7.38855	8.07918	0.487921
	1245.6	8.0964
	1316.9	8.55985
	1271.9	8.26735
	1316	8.554
	1170.6	7.6089
5 min values
Cj0486:cat (-)	106.8	0.27768	0.706897	0.215407
	112	0.728
	117.6	0.7644
	120.6	0.7839
	132.6	0.8619
	127	0.8255
5 min values
Cj0486:cat (+)	130.6	0.33956	0.694893	0.289283
	118	0.3068
	138.4	0.8996
	136.7	0.88855
	127.9	0.83135
	139	0.9035
Cj0486:cat/cj0486 (-)	345	2.2425	2.08206	0.166635
	337.8	2.1957
	344.3	2.23795
	287.8	1.8707
	312.8	2.0332
	294.2	1.9123
Cj0465:cat/cj0486 (+)	288	1.872	2.19928	0.18723
	352.5	2.29125
	354.7	2.30555
	356.7	2.31855
	359.2	2.3348
	319	2.0735
5 min values
Cj0484:cat/Cj0486::kan (-)	423	1.0998	0.989993	0.112633
	315	0.819
	432.6	1.12476
	356.8	0.92768
	380	0.988
	377.2	0.98072
5 min values
Cj0484:cat/Cj0486::kan (+)	407	1.0582	1.00022	0.0834439
	415.7	1.08082
	418.2	1.08732
	356.9	0.92794
	349.9	0.90974
	360.5	0.9373
Cj0487:cat (-)	500.5	3.25325	3.12108	0.263726
	539.1	3.50415
	467.4	3.0381
	490	3.185
	466.2	3.0303
	417.8	2.7157
Cj0487:cat (+)	344.7	2.24055	2.09668	0.166216
	315	2.0475
	318.5	2.07025
	290.4	1.8876
	306.6	1.9929
	360.2	2.3413
Cj0487:cat/cj0487 (-)	527.5	3.42875	3.55745	0.204008
	540.2	3.5113
	587.3	3.81745
	507.7	3.30005
	582.5	3.78625
	538.6	3.5009
Cj0467:cat/cj0487 (+)	640.1	4.16065	4.08265	0.241407
	646.8	4.2042
	686.9	4.46485
	602.5	3.91625
	607.3	3.94745
	585	3.8025
Cj0488:cat (-)	760.5	4.94325	5.09307	0.177339
	764.9	4.97185
	800.5	5.20325
	752.5	4.89125
	807.3	5.24745
	815.6	5.3014
Cj0488:cat (+)	1106.7	7.19355	6.99768	0.504795
	1167	7.5855
	1000.4	6.5026
	1160.3	7.54195
	1017.4	6.6131
	1007.6	6.5494
Cj0489:cat (-)	650.5	4.22825	4.40148	0.224411
	684.7	4.45055
	716	4.654
	628.4	4.0846
	712.7	4.63255
	670.6	4.3589
Cj0489:cat (+)	1362.7	8.85755	8.94877	0.316662
	1400	9.1
	1289	8.3785
	1418.4	9.2196
	1372.6	8.9219
	1417.7	9.21505

[truncated: 4 more sheets: Figure S6, Figure S7, Figure S8, Figure S9]
